# Supplementary material for: Understanding Hearing Health: A Cross-Sectional Study of Determinants in a Metropolitan Area
Source: Healthcare (Basel). 2023 Aug 10;11(16):2253. doi: 10.3390/healthcare11162253 (PMC10454096; doi:10.3390/healthcare11162253)
Supplement: Supplementary file 1 [file healthcare-11-02253-s001.zip]

Archive with 1 entries (1 files):
- healthcare-2485783-supplementary.pdf
